# Supplementary material for: ﻿Pholcid spiders of the genus Pholcus Walckenaer, 1805 (Araneae, Pholcidae) from eastern Sichuan, China, with descriptions of two new species
Source: Zookeys. 2025 Dec 11;1264:37–50. doi: 10.3897/zookeys.1264.175373 (PMC12715515; doi:10.3897/zookeys.1264.175373)
Supplement: XML Treatment for Pholcus jiuzhai [file zookeys.1264.175373-treatment2.xml]

<!DOCTYPE tp:taxon-treatment
  PUBLIC "-//TaxonX//DTD Taxonomic Treatment Publishing DTD v0 20100105//EN" "tax-treatment-NSO.dtd">
<tp:taxon-treatment xmlns:tp="http://www.plazi.org/taxpub"><tp:treatment-meta><kwd-group><label>Taxon classification</label><kwd>
                <named-content content-type="kingdom">Animalia</named-content>
              </kwd><kwd>
                <named-content content-type="order">Araneae</named-content>
              </kwd><kwd>
                <named-content content-type="family">Pholcidae</named-content>
              </kwd></kwd-group><mixed-citation publication-type="journal"><person-group><name><surname>Yan</surname><given-names>Meichen</given-names></name><name><surname>Zhao</surname><given-names>Yingwen</given-names></name><name><surname>Li</surname><given-names>Jinglin</given-names></name><name><surname>Wang</surname><given-names>Luyu</given-names></name><name><surname>Yao</surname><given-names>Zhiyuan</given-names></name></person-group><article-title>﻿Pholcid spiders of the genus <italic><tp:taxon-name><tp:taxon-name-part taxon-name-part-type="genus" reg="Pholcus">Pholcus</tp:taxon-name-part></tp:taxon-name></italic> Walckenaer, 1805 (<tp:taxon-name><tp:taxon-name-part taxon-name-part-type="order">Araneae</tp:taxon-name-part></tp:taxon-name>, <tp:taxon-name><tp:taxon-name-part taxon-name-part-type="family">Pholcidae</tp:taxon-name-part></tp:taxon-name>) from eastern Sichuan, China, with descriptions of two new species</article-title><source>Zookeys</source><day>11</day><month>12</month><year>2025</year><volume>1264</volume><fpage>37</fpage><lpage>50</lpage><pub-id pub-id-type="doi">10.3897/zookeys.1264.175373</pub-id></mixed-citation></tp:treatment-meta><tp:nomenclature><label>﻿</label><tp:taxon-name><object-id xmlns:xlink="http://www.w3.org/1999/xlink" content-type="arpha" xlink:type="simple">94F9EFD7-E762-56FE-8283-AC53C30FA4A6</object-id>
              <tp:taxon-name-part taxon-name-part-type="genus" reg="Pholcus">Pholcus</tp:taxon-name-part>
              <tp:taxon-name-part taxon-name-part-type="species" reg="jiuzhai">jiuzhai</tp:taxon-name-part>
              <object-id xmlns:xlink="http://www.w3.org/1999/xlink" content-type="zoobank" xlink:type="simple">https://zoobank.org/AA399CDD-1F44-4D99-A45B-8121D5D4E754</object-id>
            </tp:taxon-name><tp:taxon-authority>Yan, Li &amp; Yao</tp:taxon-authority><tp:taxon-status xmlns:xlink="http://www.w3.org/1999/xlink" xlink:type="simple">sp. nov.</tp:taxon-status><xref ref-type="fig" rid="F2">Figs 2</xref><xref ref-type="fig" rid="F3">, 3</xref><xref ref-type="fig" rid="F6">, 6A</xref></tp:nomenclature><tp:treatment-sec sec-type="type material" id="SECID0EACAG"><title>Type material.</title><p><bold><italic>Holotype</italic></bold>: China • ♂; Sichuan, Aba, Jiuzhaigou County; <named-content xmlns:xlink="http://www.w3.org/1999/xlink" content-type="dwc:verbatimCoordinates" xlink:type="simple"><named-content content-type="geo-json" specific-use="{&#34;type&#34;:&#34;Point&#34;,&#34;coordinates&#34;:[104.251600,33.245800]}" id="NCID0EOCAG" xlink:type="simple">33.2458°N, 104.2516°E</named-content></named-content>; alt. 1456 m; 24 May 2013; X. Jiang leg.; <abbrev xmlns:xlink="http://www.w3.org/1999/xlink" content-type="institution" xlink:title="College of Life Science, Shenyang Normal University" id="ABBRID0ETCAG" xlink:type="simple">SYNU</abbrev>-Ar00502. <bold><italic>Paratypes</italic></bold>: China • 7♂; same data as for the holotype; <abbrev xmlns:xlink="http://www.w3.org/1999/xlink" content-type="institution" xlink:title="College of Life Science, Shenyang Normal University" id="ABBRID0E2CAG" xlink:type="simple">SYNU</abbrev>-Ar00503–509 • 4♀; same data as for the holotype; <abbrev xmlns:xlink="http://www.w3.org/1999/xlink" content-type="institution" xlink:title="College of Life Science, Shenyang Normal University" id="ABBRID0EADAG" xlink:type="simple">SYNU</abbrev>-Ar00510–513.</p></tp:treatment-sec><tp:treatment-sec sec-type="etymology" id="SECID0EFDAG"><title>Etymology.</title><p>The specific name refers to the type locality; it is used as a noun in apposition.</p></tp:treatment-sec><tp:treatment-sec sec-type="diagnosis" id="SECID0EKDAG"><title>Diagnosis.</title><p>The new species resembles <italic><tp:taxon-name><tp:taxon-name-part taxon-name-part-type="genus" reg="Pholcus">P.</tp:taxon-name-part> <tp:taxon-name-part taxon-name-part-type="species" reg="zichyi">zichyi</tp:taxon-name-part></tp:taxon-name></italic> Kulczyński, 1901 (under “<italic><tp:taxon-name><tp:taxon-name-part taxon-name-part-type="genus" reg="Pholcus">P.</tp:taxon-name-part> <tp:taxon-name-part taxon-name-part-type="species" reg="crypticolens">crypticolens</tp:taxon-name-part></tp:taxon-name></italic>” in <xref ref-type="bibr" rid="B20">Zhang and Zhu 2009</xref>: 23, fig. 8; <xref ref-type="bibr" rid="B3">Huber 2011</xref>: 358, figs 1725, 1726) by having similar male chelicerae (Fig. <xref ref-type="fig" rid="F3">3B</xref>) and epigyne (Fig. <xref ref-type="fig" rid="F3">3C</xref>), but can be distinguished by procursus (<abbrev xmlns:xlink="http://www.w3.org/1999/xlink" xlink:title="procursus" id="ABBRID0EWEAG" xlink:type="simple">pr</abbrev>) with weakly sclerotized pointed distal apophysis (<abbrev xmlns:xlink="http://www.w3.org/1999/xlink" xlink:title="distal apophysis" id="ABBRID0E1EAG" xlink:type="simple">da</abbrev> in Fig. <xref ref-type="fig" rid="F2">2C</xref> vs absent) and dorso-median part of procursus (<abbrev xmlns:xlink="http://www.w3.org/1999/xlink" xlink:title="procursus" id="ABBRID0ECFAG" xlink:type="simple">pr</abbrev>) strongly protruding (arrow in Fig. <xref ref-type="fig" rid="F2">2A, B</xref> vs very slightly protruding), by proximal part of appendix 1/2 wider than distal part (a in Fig. <xref ref-type="fig" rid="F3">3A</xref> vs 1/4), by vulval anterior arch medially strongly curved (<abbrev xmlns:xlink="http://www.w3.org/1999/xlink" xlink:title="anterior arch" id="ABBRID0EOFAG" xlink:type="simple">aa</abbrev> in Fig. <xref ref-type="fig" rid="F3">3D</xref> vs very slightly curved), and by carapace without marginal brown bands (Fig. <xref ref-type="fig" rid="F3">3E, G</xref> vs present).</p><fig id="F2" position="float" orientation="portrait"><object-id xmlns:xlink="http://www.w3.org/1999/xlink" content-type="doi" xlink:type="simple">10.3897/zookeys.1264.175373.figure2</object-id><object-id xmlns:xlink="http://www.w3.org/1999/xlink" content-type="arpha" xlink:type="simple">FD6F79BA-C54F-5381-A84B-F4485950081F</object-id><label>Figure 2.</label><caption><p><italic><tp:taxon-name><tp:taxon-name-part taxon-name-part-type="genus" reg="Pholcus">Pholcus</tp:taxon-name-part> <tp:taxon-name-part taxon-name-part-type="species" reg="jiuzhai">jiuzhai</tp:taxon-name-part></tp:taxon-name></italic> sp. nov., holotype male. A. Palp, prolateral view; B. Palp, retrolateral view, arrow points to protruding dorso-median part; C. Distal part of procursus, prolateral view; D. Distal part of procursus, dorsal view. Scale bars: 0.20 mm (A, B); 0.10 mm (C, D).</p></caption><graphic xmlns:xlink="http://www.w3.org/1999/xlink" xlink:href="zookeys-1264-037_article-175373__-g002.jpg" position="float" orientation="portrait" xlink:type="simple" id="oo_1490514.jpg"><uri content-type="original_file" xlink:type="simple">https://binary.pensoft.net/fig/1490514</uri></graphic></fig><fig id="F3" position="float" orientation="portrait"><object-id xmlns:xlink="http://www.w3.org/1999/xlink" content-type="doi" xlink:type="simple">10.3897/zookeys.1264.175373.figure3</object-id><object-id xmlns:xlink="http://www.w3.org/1999/xlink" content-type="arpha" xlink:type="simple">581B053E-F3C2-521C-BBC1-D2D2684BF313</object-id><label>Figure 3.</label><caption><p><italic><tp:taxon-name><tp:taxon-name-part taxon-name-part-type="genus" reg="Pholcus">Pholcus</tp:taxon-name-part> <tp:taxon-name-part taxon-name-part-type="species" reg="jiuzhai">jiuzhai</tp:taxon-name-part></tp:taxon-name></italic> sp. nov., holotype male (A, B, E, F) and paratype female (C, D, G, H). A. Bulbal apophyses, prolateral view; B. Chelicerae, frontal view; C. Epigyne, ventral view; D. Vulva, dorsal view; E, G. Habitus, dorsal view; F. Habitus, lateral view; H. Habitus, ventral view. Scale bars: 0.10 mm (A); 0.20 mm (B–D); 1.00 mm (E–H).</p></caption><graphic xmlns:xlink="http://www.w3.org/1999/xlink" xlink:href="zookeys-1264-037_article-175373__-g003.jpg" position="float" orientation="portrait" xlink:type="simple" id="oo_1490515.jpg"><uri content-type="original_file" xlink:type="simple">https://binary.pensoft.net/fig/1490515</uri></graphic></fig></tp:treatment-sec><tp:treatment-sec sec-type="description" id="SECID0EKHAG"><title>Description.</title><p><bold>Male (<italic>holotype</italic>) <italic>measurements</italic></bold>: total length 3.77 (3.86 with clypeus), carapace 1.18 long, 1.29 wide, opisthosoma 2.59 long, 1.28 wide. <bold><italic>Leg I</italic></bold>: 27.64 (7.02, 0.52, 7.31, 10.83, 1.96), <bold><italic>leg II</italic></bold>: 18.12 (5.00, 0.52, 4.75, 6.75, 1.10), <bold><italic>leg III</italic></bold>: 12.80 (3.80, 0.45, 3.06, 4.68, 0.81), <bold><italic>leg IV</italic></bold>: 16.83 (5.16, 0.42, 4.29, 5.96, 1.00); <bold><italic>tibia I <abbrev xmlns:xlink="http://www.w3.org/1999/xlink" xlink:title="length/diameter ratio" id="ABBRID0EFIAG" xlink:type="simple">L/d</abbrev></italic></bold>: 60. <bold><italic>Eye interdistances and diameters</italic></bold>: <abbrev xmlns:xlink="http://www.w3.org/1999/xlink" xlink:title="posterior median eye" id="ABBRID0EMIAG" xlink:type="simple">PME</abbrev>–<abbrev xmlns:xlink="http://www.w3.org/1999/xlink" xlink:title="posterior median eye" id="ABBRID0EQIAG" xlink:type="simple">PME</abbrev> 0.20, <abbrev xmlns:xlink="http://www.w3.org/1999/xlink" xlink:title="posterior median eye" id="ABBRID0EUIAG" xlink:type="simple">PME</abbrev> 0.12, <abbrev xmlns:xlink="http://www.w3.org/1999/xlink" xlink:title="posterior median eye" id="ABBRID0EYIAG" xlink:type="simple">PME</abbrev>–<abbrev xmlns:xlink="http://www.w3.org/1999/xlink" xlink:title="anterior lateral eye" id="ABBRID0E3IAG" xlink:type="simple">ALE</abbrev> 0.04, <abbrev xmlns:xlink="http://www.w3.org/1999/xlink" xlink:title="anterior median eye" id="ABBRID0EAJAG" xlink:type="simple">AME</abbrev>–<abbrev xmlns:xlink="http://www.w3.org/1999/xlink" xlink:title="anterior median eye" id="ABBRID0EEJAG" xlink:type="simple">AME</abbrev> 0.03, <abbrev xmlns:xlink="http://www.w3.org/1999/xlink" xlink:title="anterior median eye" id="ABBRID0EIJAG" xlink:type="simple">AME</abbrev> 0.06. <bold><italic>Sternum width/length</italic></bold>: 0.88/0.78.</p><p><bold><italic>Colour</italic></bold>: carapace yellowish, with median brown marks; ocular area yellowish; clypeus and sternum yellowish, with brown marks (Fig. <xref ref-type="fig" rid="F3">3E, F</xref>). Legs yellowish, but brown on patellae and whitish on distal parts of femora and tibiae, without darker rings on femora and tibiae. Opisthosoma yellowish, without spots.</p><p><bold><italic>Body</italic></bold>: as in Fig. <xref ref-type="fig" rid="F3">3E, F</xref>; ocular area elevated, without eye-stalks.</p><p><bold><italic>Chelicerae</italic></bold>: as in Fig. <xref ref-type="fig" rid="F3">3B</xref>, with pair of proximo-lateral apophyses (<abbrev xmlns:xlink="http://www.w3.org/1999/xlink" xlink:title="proximo-lateral apophysis" id="ABBRID0EQKAG" xlink:type="simple">pa</abbrev>), pair of distal apophyses (<abbrev xmlns:xlink="http://www.w3.org/1999/xlink" xlink:title="distal apophysis" id="ABBRID0EUKAG" xlink:type="simple">da</abbrev>) with two teeth each, and pair of frontal apophyses (<abbrev xmlns:xlink="http://www.w3.org/1999/xlink" xlink:title="frontal apophysis" id="ABBRID0EYKAG" xlink:type="simple">fa</abbrev>).</p><p><bold><italic>Palp</italic></bold>: as in Fig. <xref ref-type="fig" rid="F2">2A, B</xref>; trochanter with long (3× longer than wide) ventral apophysis (<abbrev xmlns:xlink="http://www.w3.org/1999/xlink" xlink:title="ventral apophysis" id="ABBRID0EHLAG" xlink:type="simple">va</abbrev>); femur with retrolatero-proximal apophysis (<abbrev xmlns:xlink="http://www.w3.org/1999/xlink" xlink:title="retrolatero-proximal apophysis" id="ABBRID0ELLAG" xlink:type="simple">rpa</abbrev>) and distinct ventral protrusion (<abbrev xmlns:xlink="http://www.w3.org/1999/xlink" xlink:title="ventral protrusion" id="ABBRID0EPLAG" xlink:type="simple">vp</abbrev>). Procursus (<abbrev xmlns:xlink="http://www.w3.org/1999/xlink" xlink:title="procursus" id="ABBRID0ETLAG" xlink:type="simple">pr</abbrev>) simple proximally, but complex distally, with raised prolatero-subdistal edge bearing subdistal lamella (<abbrev xmlns:xlink="http://www.w3.org/1999/xlink" xlink:title="subdistal lamella" id="ABBRID0EXLAG" xlink:type="simple">sl</abbrev>) and weakly sclerotized pointed distal apophysis (<abbrev xmlns:xlink="http://www.w3.org/1999/xlink" xlink:title="distal apophysis" id="ABBRID0E2LAG" xlink:type="simple">da</abbrev>), pointed prolatero-subdistal apophysis (<abbrev xmlns:xlink="http://www.w3.org/1999/xlink" xlink:title="prolatero-subdistal apophysis" id="ABBRID0E6LAG" xlink:type="simple">psa</abbrev>), and two strong dorsal spines (<abbrev xmlns:xlink="http://www.w3.org/1999/xlink" xlink:title="dorsal spines" id="ABBRID0EDMAG" xlink:type="simple">ds</abbrev>). Bulb: uncus (u) with proximal apophysis (<abbrev xmlns:xlink="http://www.w3.org/1999/xlink" xlink:title="proximal apophysis" id="ABBRID0EHMAG" xlink:type="simple">pra</abbrev>, visible in Fig. <xref ref-type="fig" rid="F6">6A</xref>) and scales; appendix (a) nearly T-shaped; embolus (e) weakly sclerotized, with transparent distal projections (Fig. <xref ref-type="fig" rid="F6">6A</xref>).</p><p><bold><italic>Legs</italic></bold>: retrolateral trichobothrium on tibia I situated at 3% proximally; legs with short vertical setae on tibiae, metatarsi, and tarsi; tarsus I with 38 distinct pseudosegments.</p><p><bold>Female</bold> (<bold><italic>paratype</italic></bold>, <abbrev xmlns:xlink="http://www.w3.org/1999/xlink" content-type="institution" xlink:title="College of Life Science, Shenyang Normal University" id="ABBRID0EBNAG" xlink:type="simple">SYNU</abbrev>-Ar00510): similar to male, habitus as in Fig. <xref ref-type="fig" rid="F3">3G, H</xref>. Total length 4.48 (4.63 with clypeus), carapace 1.32 long, 1.40 wide, opisthosoma 3.16 long, 1.99 wide; <bold><italic>tibia I</italic></bold>: 6.15; tibia I <abbrev xmlns:xlink="http://www.w3.org/1999/xlink" xlink:title="length/diameter ratio" id="ABBRID0ENNAG" xlink:type="simple">L/d</abbrev>: 44. <bold><italic>Eye interdistances and diameters</italic></bold>: <abbrev xmlns:xlink="http://www.w3.org/1999/xlink" xlink:title="posterior median eye" id="ABBRID0EUNAG" xlink:type="simple">PME</abbrev>–<abbrev xmlns:xlink="http://www.w3.org/1999/xlink" xlink:title="posterior median eye" id="ABBRID0EYNAG" xlink:type="simple">PME</abbrev> 0.17, <abbrev xmlns:xlink="http://www.w3.org/1999/xlink" xlink:title="posterior median eye" id="ABBRID0E3NAG" xlink:type="simple">PME</abbrev> 0.13, <abbrev xmlns:xlink="http://www.w3.org/1999/xlink" xlink:title="posterior median eye" id="ABBRID0EAOAG" xlink:type="simple">PME</abbrev>–<abbrev xmlns:xlink="http://www.w3.org/1999/xlink" xlink:title="anterior lateral eye" id="ABBRID0EEOAG" xlink:type="simple">ALE</abbrev> 0.04, <abbrev xmlns:xlink="http://www.w3.org/1999/xlink" xlink:title="anterior median eye" id="ABBRID0EIOAG" xlink:type="simple">AME</abbrev>–<abbrev xmlns:xlink="http://www.w3.org/1999/xlink" xlink:title="anterior median eye" id="ABBRID0EMOAG" xlink:type="simple">AME</abbrev> 0.05, <abbrev xmlns:xlink="http://www.w3.org/1999/xlink" xlink:title="anterior median eye" id="ABBRID0EQOAG" xlink:type="simple">AME</abbrev> 0.06. <bold><italic>Sternum width/length</italic></bold>: 0.95/0.88. <bold><italic>Epigyne</italic></bold> (Fig. <xref ref-type="fig" rid="F3">3C</xref>) nearly triangular, with knob (<abbrev xmlns:xlink="http://www.w3.org/1999/xlink" xlink:title="knob" id="ABBRID0E5OAG" xlink:type="simple">kn</abbrev>). <bold><italic>Vulva</italic></bold> (Fig. <xref ref-type="fig" rid="F3">3D</xref>) with sclerotized, medially strongly curved anterior arch (<abbrev xmlns:xlink="http://www.w3.org/1999/xlink" xlink:title="anterior arch" id="ABBRID0EJPAG" xlink:type="simple">aa</abbrev>) and pair of nearly round pore plates (<abbrev xmlns:xlink="http://www.w3.org/1999/xlink" xlink:title="pore plate" id="ABBRID0ENPAG" xlink:type="simple">pp</abbrev>).</p></tp:treatment-sec><tp:treatment-sec sec-type="variation" id="SECID0ERPAG"><title>Variation.</title><p>Tibia I in seven male paratypes (<abbrev xmlns:xlink="http://www.w3.org/1999/xlink" content-type="institution" xlink:title="College of Life Science, Shenyang Normal University" id="ABBRID0EXPAG" xlink:type="simple">SYNU</abbrev>-Ar00503–509): 6.22–8.72. Tibia I in the other three female paratypes (<abbrev xmlns:xlink="http://www.w3.org/1999/xlink" content-type="institution" xlink:title="College of Life Science, Shenyang Normal University" id="ABBRID0E3PAG" xlink:type="simple">SYNU</abbrev>-Ar00511–513): 5.71, 6.09, 6.99.</p></tp:treatment-sec><tp:treatment-sec sec-type="habitat" id="SECID0EBQAG"><title>Habitat.</title><p>Underside of overhang on rocky cliffs in mountainous area.</p></tp:treatment-sec><tp:treatment-sec sec-type="distribution" id="SECID0EGQAG"><title>Distribution.</title><p>Known only from the type locality (Fig. <xref ref-type="fig" rid="F1">1</xref>).</p></tp:treatment-sec><tp:treatment-sec><!--Section generated to contain objects referenced in tp:taxon-treatment.--><fig id="F6" position="float" orientation="portrait"><object-id xmlns:xlink="http://www.w3.org/1999/xlink" content-type="doi" xlink:type="simple">10.3897/zookeys.1264.175373.figure6</object-id><object-id xmlns:xlink="http://www.w3.org/1999/xlink" content-type="arpha" xlink:type="simple">4FBFDDD2-46CC-5EBE-BF13-AEED83A6C98B</object-id><label>Figure 6.</label><caption><p>Bulbal apophyses, retrolatero-ventral views. A. <italic><tp:taxon-name><tp:taxon-name-part taxon-name-part-type="genus" reg="Pholcus">Pholcus</tp:taxon-name-part> <tp:taxon-name-part taxon-name-part-type="species" reg="jiuzhai">jiuzhai</tp:taxon-name-part></tp:taxon-name></italic> sp. nov.; B. <italic><tp:taxon-name><tp:taxon-name-part taxon-name-part-type="genus" reg="Pholcus">P.</tp:taxon-name-part> <tp:taxon-name-part taxon-name-part-type="species" reg="pingwu">pingwu</tp:taxon-name-part></tp:taxon-name></italic> sp. nov. Scale bars: 0.10 mm (A); 0.20 mm (B).</p></caption><graphic xmlns:xlink="http://www.w3.org/1999/xlink" xlink:href="zookeys-1264-037_article-175373__-g006.jpg" position="float" orientation="portrait" xlink:type="simple" id="oo_1490518.jpg"><uri content-type="original_file" xlink:type="simple">https://binary.pensoft.net/fig/1490518</uri></graphic></fig><fig id="F1" position="float" orientation="portrait"><object-id xmlns:xlink="http://www.w3.org/1999/xlink" content-type="doi" xlink:type="simple">10.3897/zookeys.1264.175373.figure1</object-id><object-id xmlns:xlink="http://www.w3.org/1999/xlink" content-type="arpha" xlink:type="simple">CBB5AC4A-5FD7-5654-A400-E3B5EF999AE5</object-id><label>Figure 1.</label><caption><p>Distribution records of the <italic><tp:taxon-name><tp:taxon-name-part taxon-name-part-type="genus" reg="Pholcus">Pholcus</tp:taxon-name-part></tp:taxon-name></italic> spiders from eastern Sichuan. The <italic>bidentatus</italic> group: 1. <italic><tp:taxon-name><tp:taxon-name-part taxon-name-part-type="genus" reg="Pholcus">P.</tp:taxon-name-part> <tp:taxon-name-part taxon-name-part-type="species" reg="bidentatus">bidentatus</tp:taxon-name-part></tp:taxon-name></italic>; 2. <italic><tp:taxon-name><tp:taxon-name-part taxon-name-part-type="genus" reg="Pholcus">P.</tp:taxon-name-part> <tp:taxon-name-part taxon-name-part-type="species" reg="kimi">kimi</tp:taxon-name-part></tp:taxon-name></italic>; the <italic>crypticolens</italic> group: 3. <italic><tp:taxon-name><tp:taxon-name-part taxon-name-part-type="genus" reg="Pholcus">P.</tp:taxon-name-part> <tp:taxon-name-part taxon-name-part-type="species" reg="aba">aba</tp:taxon-name-part></tp:taxon-name></italic>; 4. <italic><tp:taxon-name><tp:taxon-name-part taxon-name-part-type="genus" reg="Pholcus">P.</tp:taxon-name-part> <tp:taxon-name-part taxon-name-part-type="species" reg="chang">chang</tp:taxon-name-part></tp:taxon-name></italic>; 5. <italic><tp:taxon-name><tp:taxon-name-part taxon-name-part-type="genus" reg="Pholcus">P.</tp:taxon-name-part> <tp:taxon-name-part taxon-name-part-type="species" reg="ganziensis">ganziensis</tp:taxon-name-part></tp:taxon-name></italic>; 6. <italic><tp:taxon-name><tp:taxon-name-part taxon-name-part-type="genus" reg="Pholcus">P.</tp:taxon-name-part> <tp:taxon-name-part taxon-name-part-type="species" reg="jiuzhai">jiuzhai</tp:taxon-name-part></tp:taxon-name></italic> sp. nov.; 7. <italic><tp:taxon-name><tp:taxon-name-part taxon-name-part-type="genus" reg="Pholcus">P.</tp:taxon-name-part> <tp:taxon-name-part taxon-name-part-type="species" reg="manueli">manueli</tp:taxon-name-part></tp:taxon-name></italic>; 8. <italic><tp:taxon-name><tp:taxon-name-part taxon-name-part-type="genus" reg="Pholcus">P.</tp:taxon-name-part> <tp:taxon-name-part taxon-name-part-type="species" reg="spilis">spilis</tp:taxon-name-part></tp:taxon-name></italic>; 9. <italic><tp:taxon-name><tp:taxon-name-part taxon-name-part-type="genus" reg="Pholcus">P.</tp:taxon-name-part> <tp:taxon-name-part taxon-name-part-type="species" reg="wenchuan">wenchuan</tp:taxon-name-part></tp:taxon-name></italic>; the <italic>yichengicus</italic> group: 10. <italic><tp:taxon-name><tp:taxon-name-part taxon-name-part-type="genus" reg="Pholcus">P.</tp:taxon-name-part> <tp:taxon-name-part taxon-name-part-type="species" reg="jiulong">jiulong</tp:taxon-name-part></tp:taxon-name></italic>; 11. <italic><tp:taxon-name><tp:taxon-name-part taxon-name-part-type="genus" reg="Pholcus">P.</tp:taxon-name-part> <tp:taxon-name-part taxon-name-part-type="species" reg="kangding">kangding</tp:taxon-name-part></tp:taxon-name></italic>; 12. <italic><tp:taxon-name><tp:taxon-name-part taxon-name-part-type="genus" reg="Pholcus">P.</tp:taxon-name-part> <tp:taxon-name-part taxon-name-part-type="species" reg="kunming">kunming</tp:taxon-name-part></tp:taxon-name></italic>; 13. <italic><tp:taxon-name><tp:taxon-name-part taxon-name-part-type="genus" reg="Pholcus">P.</tp:taxon-name-part> <tp:taxon-name-part taxon-name-part-type="species" reg="luding">luding</tp:taxon-name-part></tp:taxon-name></italic>; 14. <italic><tp:taxon-name><tp:taxon-name-part taxon-name-part-type="genus" reg="Pholcus">P.</tp:taxon-name-part> <tp:taxon-name-part taxon-name-part-type="species" reg="mengding">mengding</tp:taxon-name-part></tp:taxon-name></italic>; 15. <italic><tp:taxon-name><tp:taxon-name-part taxon-name-part-type="genus" reg="Pholcus">P.</tp:taxon-name-part> <tp:taxon-name-part taxon-name-part-type="species" reg="miyi">miyi</tp:taxon-name-part></tp:taxon-name></italic>; 16. <italic><tp:taxon-name><tp:taxon-name-part taxon-name-part-type="genus" reg="Pholcus">P.</tp:taxon-name-part> <tp:taxon-name-part taxon-name-part-type="species" reg="pingwu">pingwu</tp:taxon-name-part></tp:taxon-name></italic> sp. nov.; 17. <italic><tp:taxon-name><tp:taxon-name-part taxon-name-part-type="genus" reg="Pholcus">P.</tp:taxon-name-part> <tp:taxon-name-part taxon-name-part-type="species" reg="qingchengensis">qingchengensis</tp:taxon-name-part></tp:taxon-name></italic>; 18. <italic><tp:taxon-name><tp:taxon-name-part taxon-name-part-type="genus" reg="Pholcus">P.</tp:taxon-name-part> <tp:taxon-name-part taxon-name-part-type="species" reg="qinghaiensis">qinghaiensis</tp:taxon-name-part></tp:taxon-name></italic>; 19. <italic><tp:taxon-name><tp:taxon-name-part taxon-name-part-type="genus" reg="Pholcus">P.</tp:taxon-name-part> <tp:taxon-name-part taxon-name-part-type="species" reg="taibaiensis">taibaiensis</tp:taxon-name-part></tp:taxon-name></italic>; 20. <italic><tp:taxon-name><tp:taxon-name-part taxon-name-part-type="genus" reg="Pholcus">P.</tp:taxon-name-part> <tp:taxon-name-part taxon-name-part-type="species" reg="yaan">yaan</tp:taxon-name-part></tp:taxon-name></italic>; 21. <italic><tp:taxon-name><tp:taxon-name-part taxon-name-part-type="genus" reg="Pholcus">P.</tp:taxon-name-part> <tp:taxon-name-part taxon-name-part-type="species" reg="zhangae">zhangae</tp:taxon-name-part></tp:taxon-name></italic>. Blue and red circles represent previously recorded species and new species, respectively.</p></caption><graphic xmlns:xlink="http://www.w3.org/1999/xlink" xlink:href="zookeys-1264-037_article-175373__-g001.jpg" position="float" orientation="portrait" xlink:type="simple" id="oo_1490513.jpg"><uri content-type="original_file" xlink:type="simple">https://binary.pensoft.net/fig/1490513</uri></graphic></fig></tp:treatment-sec><ref-list><ref id="B20"><mixed-citation xmlns:xlink="http://www.w3.org/1999/xlink" xlink:type="simple"><person-group><name name-style="western"><surname>Zhang</surname><given-names>F</given-names></name><name name-style="western"><surname>Zhu</surname><given-names>M</given-names></name></person-group> (<year>2009</year>) <article-title>A review of the genus <italic><tp:taxon-name><tp:taxon-name-part taxon-name-part-type="genus">Pholcus</tp:taxon-name-part></tp:taxon-name></italic> (<tp:taxon-name><tp:taxon-name-part taxon-name-part-type="order">Araneae</tp:taxon-name-part></tp:taxon-name>: <tp:taxon-name><tp:taxon-name-part taxon-name-part-type="family">Pholcidae</tp:taxon-name-part></tp:taxon-name>) from China.</article-title><source>Zootaxa</source><volume>2037</volume>(<issue>1</issue>): <fpage>1</fpage>–<lpage>114</lpage>. <ext-link xlink:href="10.11646/zootaxa.2037.1.1" ext-link-type="doi" xlink:type="simple">https://doi.org/10.11646/zootaxa.2037.1.1</ext-link></mixed-citation></ref><ref id="B3"><mixed-citation xmlns:xlink="http://www.w3.org/1999/xlink" xlink:type="simple"><person-group><name name-style="western"><surname>Huber</surname><given-names>BA</given-names></name></person-group> (<year>2011</year>) <article-title>Revision and cladistic analysis of <italic><tp:taxon-name><tp:taxon-name-part taxon-name-part-type="genus">Pholcus</tp:taxon-name-part></tp:taxon-name></italic> and closely related taxa (<tp:taxon-name><tp:taxon-name-part taxon-name-part-type="order">Araneae</tp:taxon-name-part></tp:taxon-name>, <tp:taxon-name><tp:taxon-name-part taxon-name-part-type="family">Pholcidae</tp:taxon-name-part></tp:taxon-name>).</article-title><source>Bonner Zoologische Monographien</source><volume>58</volume>: <fpage>1</fpage>–<lpage>509</lpage>.</mixed-citation></ref></ref-list></tp:taxon-treatment>
