# Supplementary material for: ﻿Pholcid spiders of the genus Pholcus Walckenaer, 1805 (Araneae, Pholcidae) from eastern Sichuan, China, with descriptions of two new species
Source: Zookeys. 2025 Dec 11;1264:37–50. doi: 10.3897/zookeys.1264.175373 (PMC12715515; doi:10.3897/zookeys.1264.175373)
Supplement: XML Treatment for Pholcus pingwu [file zookeys.1264.175373-treatment3.xml]

<!DOCTYPE tp:taxon-treatment
  PUBLIC "-//TaxonX//DTD Taxonomic Treatment Publishing DTD v0 20100105//EN" "tax-treatment-NSO.dtd">
<tp:taxon-treatment xmlns:tp="http://www.plazi.org/taxpub"><tp:treatment-meta><kwd-group><label>Taxon classification</label><kwd>
                <named-content content-type="kingdom">Animalia</named-content>
              </kwd><kwd>
                <named-content content-type="order">Araneae</named-content>
              </kwd><kwd>
                <named-content content-type="family">Pholcidae</named-content>
              </kwd></kwd-group><mixed-citation publication-type="journal"><person-group><name><surname>Yan</surname><given-names>Meichen</given-names></name><name><surname>Zhao</surname><given-names>Yingwen</given-names></name><name><surname>Li</surname><given-names>Jinglin</given-names></name><name><surname>Wang</surname><given-names>Luyu</given-names></name><name><surname>Yao</surname><given-names>Zhiyuan</given-names></name></person-group><article-title>﻿Pholcid spiders of the genus <italic><tp:taxon-name><tp:taxon-name-part taxon-name-part-type="genus" reg="Pholcus">Pholcus</tp:taxon-name-part></tp:taxon-name></italic> Walckenaer, 1805 (<tp:taxon-name><tp:taxon-name-part taxon-name-part-type="order">Araneae</tp:taxon-name-part></tp:taxon-name>, <tp:taxon-name><tp:taxon-name-part taxon-name-part-type="family">Pholcidae</tp:taxon-name-part></tp:taxon-name>) from eastern Sichuan, China, with descriptions of two new species</article-title><source>Zookeys</source><day>11</day><month>12</month><year>2025</year><volume>1264</volume><fpage>37</fpage><lpage>50</lpage><pub-id pub-id-type="doi">10.3897/zookeys.1264.175373</pub-id></mixed-citation></tp:treatment-meta><tp:nomenclature><label>﻿</label><tp:taxon-name><object-id xmlns:xlink="http://www.w3.org/1999/xlink" content-type="arpha" xlink:type="simple">E8BBBBE7-13B0-5889-B9B0-2B911B27DD45</object-id>
              <tp:taxon-name-part taxon-name-part-type="genus" reg="Pholcus">Pholcus</tp:taxon-name-part>
              <tp:taxon-name-part taxon-name-part-type="species" reg="pingwu">pingwu</tp:taxon-name-part>
              <object-id xmlns:xlink="http://www.w3.org/1999/xlink" content-type="zoobank" xlink:type="simple">https://zoobank.org/4FF41E4D-7029-46EC-BD84-28D57A62CB05</object-id>
            </tp:taxon-name><tp:taxon-authority>Yan, Li &amp; Yao</tp:taxon-authority><tp:taxon-status xmlns:xlink="http://www.w3.org/1999/xlink" xlink:type="simple">sp. nov.</tp:taxon-status><xref ref-type="fig" rid="F4">Figs 4</xref><xref ref-type="fig" rid="F5">, 5</xref><xref ref-type="fig" rid="F6">, 6B</xref></tp:nomenclature><tp:treatment-sec sec-type="type material" id="SECID0E3UAG"><title>Type material.</title><p><bold><italic>Holotype</italic></bold>: China • ♂; Sichuan, Mianyang, Pingwu County, Baima Town; <named-content xmlns:xlink="http://www.w3.org/1999/xlink" content-type="dwc:verbatimCoordinates" xlink:type="simple"><named-content content-type="geo-json" specific-use="{&#34;type&#34;:&#34;Point&#34;,&#34;coordinates&#34;:[104.377000,32.713000]}" id="NCID0EKVAG" xlink:type="simple">32.7130°N, 104.3770°E</named-content></named-content>; alt. 1801 m; 14 Oct. 2018; Z. Zhang, L. Wang &amp; Z. Fan et al. leg.; <abbrev xmlns:xlink="http://www.w3.org/1999/xlink" content-type="institution" xlink:title="College of Life Science, Shenyang Normal University" id="ABBRID0EPVAG" xlink:type="simple">SYNU</abbrev>-Ar00514. <bold><italic>Paratypes</italic></bold>: China • 5 ♂; same data as for the holotype; <abbrev xmlns:xlink="http://www.w3.org/1999/xlink" content-type="institution" xlink:title="College of Life Science, Shenyang Normal University" id="ABBRID0EXVAG" xlink:type="simple">SYNU</abbrev>-Ar00515–519 • 4 ♀; same data as for the holotype; <abbrev xmlns:xlink="http://www.w3.org/1999/xlink" content-type="institution" xlink:title="College of Life Science, Shenyang Normal University" id="ABBRID0E3VAG" xlink:type="simple">SYNU</abbrev>-Ar00520–523.</p></tp:treatment-sec><tp:treatment-sec sec-type="etymology" id="SECID0EBWAG"><title>Etymology.</title><p>The specific name refers to the type locality; it is used as a noun in apposition.</p></tp:treatment-sec><tp:treatment-sec sec-type="diagnosis" id="SECID0EGWAG"><title>Diagnosis.</title><p>The new species resembles <italic><tp:taxon-name><tp:taxon-name-part taxon-name-part-type="genus" reg="Pholcus">P.</tp:taxon-name-part> <tp:taxon-name-part taxon-name-part-type="species" reg="qingchengensis">qingchengensis</tp:taxon-name-part></tp:taxon-name></italic> Gao, Gao &amp; Zhu, 2002 (only ♂; <xref ref-type="bibr" rid="B20">Zhang and Zhu 2009</xref>: 72, fig. 40; <xref ref-type="bibr" rid="B16">Yao and Li 2012</xref>: 30, fig. 146) by having similar appendix (a in Fig. <xref ref-type="fig" rid="F5">5A</xref>) and sclerotized dorso-subdistal apophysis (<abbrev xmlns:xlink="http://www.w3.org/1999/xlink" xlink:title="dorso-subdistal apophysis" id="ABBRID0EDXAG" xlink:type="simple">dsa</abbrev> in Fig. <xref ref-type="fig" rid="F4">4C</xref>) on procursus (<abbrev xmlns:xlink="http://www.w3.org/1999/xlink" xlink:title="procursus" id="ABBRID0ELXAG" xlink:type="simple">pr</abbrev>), but can be distinguished by procursus (<abbrev xmlns:xlink="http://www.w3.org/1999/xlink" xlink:title="procursus" id="ABBRID0EPXAG" xlink:type="simple">pr</abbrev>) without sclerotized retrolatero-distal apophysis (Fig. <xref ref-type="fig" rid="F4">4B</xref> vs present) and distal membranous process (<abbrev xmlns:xlink="http://www.w3.org/1999/xlink" xlink:title="distal process" id="ABBRID0EXXAG" xlink:type="simple">dp</abbrev>) of procursus without pointed branch (Fig. <xref ref-type="fig" rid="F4">4C</xref> vs present), by uncus (u) latero-medially strongly contracted (arrow in Fig. <xref ref-type="fig" rid="F5">5A</xref> vs slightly contracted), and by male chelicerae with one pair of frontal apophyses (<abbrev xmlns:xlink="http://www.w3.org/1999/xlink" xlink:title="frontal apophysis" id="ABBRID0EDYAG" xlink:type="simple">fa</abbrev> in Fig. <xref ref-type="fig" rid="F5">5B</xref> vs two pairs).</p><fig id="F4" position="float" orientation="portrait"><object-id xmlns:xlink="http://www.w3.org/1999/xlink" content-type="doi" xlink:type="simple">10.3897/zookeys.1264.175373.figure4</object-id><object-id xmlns:xlink="http://www.w3.org/1999/xlink" content-type="arpha" xlink:type="simple">E0767396-8D06-53DA-8AF5-C7E15E7E20DF</object-id><label>Figure 4.</label><caption><p><italic><tp:taxon-name><tp:taxon-name-part taxon-name-part-type="genus" reg="Pholcus">Pholcus</tp:taxon-name-part> <tp:taxon-name-part taxon-name-part-type="species" reg="pingwu">pingwu</tp:taxon-name-part></tp:taxon-name></italic> sp. nov., holotype male. A. Palp, prolateral view; B. Palp, retrolateral view; C. Distal part of procursus, prolateral view; D. Distal part of procursus, dorsal view. Scale bars: 0.50 mm (A, B); 0.10 mm (C, D).</p></caption><graphic xmlns:xlink="http://www.w3.org/1999/xlink" xlink:href="zookeys-1264-037_article-175373__-g004.jpg" position="float" orientation="portrait" xlink:type="simple" id="oo_1490516.jpg"><uri content-type="original_file" xlink:type="simple">https://binary.pensoft.net/fig/1490516</uri></graphic></fig><fig id="F5" position="float" orientation="portrait"><object-id xmlns:xlink="http://www.w3.org/1999/xlink" content-type="doi" xlink:type="simple">10.3897/zookeys.1264.175373.figure5</object-id><object-id xmlns:xlink="http://www.w3.org/1999/xlink" content-type="arpha" xlink:type="simple">4DDF4D1B-E514-5844-A819-9B16FBC9A198</object-id><label>Figure 5.</label><caption><p><italic><tp:taxon-name><tp:taxon-name-part taxon-name-part-type="genus" reg="Pholcus">Pholcus</tp:taxon-name-part> <tp:taxon-name-part taxon-name-part-type="species" reg="pingwu">pingwu</tp:taxon-name-part></tp:taxon-name></italic> sp. nov., holotype male (A, B, E, F) and paratype female (C, D, G, H). A. Bulbal apophyses, prolateral view, arrow points at latero-medially contracted part; B. Chelicerae, frontal view; C. Epigyne, ventral view; D. Vulva, dorsal view; E, G. Habitus, dorsal view; F. Habitus, lateral view; H. Habitus, ventral view. Scale bars: 0.20 mm (A–D); 1.00 mm (E–H).</p></caption><graphic xmlns:xlink="http://www.w3.org/1999/xlink" xlink:href="zookeys-1264-037_article-175373__-g005.jpg" position="float" orientation="portrait" xlink:type="simple" id="oo_1490517.jpg"><uri content-type="original_file" xlink:type="simple">https://binary.pensoft.net/fig/1490517</uri></graphic></fig></tp:treatment-sec><tp:treatment-sec sec-type="description" id="SECID0E2ZAG"><title>Description.</title><p><bold>Male</bold> (<bold><italic>holotype</italic></bold>) <bold><italic>measurements</italic></bold>: total length 6.82 (6.98 with clypeus), carapace 1.97 long, 2.30 wide, opisthosoma 4.85 long, 1.91 wide. <bold><italic>Leg I</italic></bold>: 62.60 (15.58, 0.91, 15.83, 26.92, 3.36), <bold><italic>leg II</italic></bold>: 39.06 (10.71, 0.90, 9.97, 15.51, 1.97), <bold><italic>leg III</italic></bold>: 26.02 (7.66, 0.83, 6.41, 9.90, 1.22), <bold><italic>leg IV</italic></bold>: 34.91 (10.38, 0.86, 8.64, 13.30, 1.73); <bold><italic>tibia I <abbrev xmlns:xlink="http://www.w3.org/1999/xlink" xlink:title="length/diameter ratio" id="ABBRID0EY1AG" xlink:type="simple">L/d</abbrev></italic></bold>: 83. <bold><italic>Eye interdistances and diameters</italic></bold>: <abbrev xmlns:xlink="http://www.w3.org/1999/xlink" xlink:title="posterior median eye" id="ABBRID0E61AG" xlink:type="simple">PME</abbrev>–<abbrev xmlns:xlink="http://www.w3.org/1999/xlink" xlink:title="posterior median eye" id="ABBRID0ED2AG" xlink:type="simple">PME</abbrev> 0.31, <abbrev xmlns:xlink="http://www.w3.org/1999/xlink" xlink:title="posterior median eye" id="ABBRID0EH2AG" xlink:type="simple">PME</abbrev> 0.20, <abbrev xmlns:xlink="http://www.w3.org/1999/xlink" xlink:title="posterior median eye" id="ABBRID0EL2AG" xlink:type="simple">PME</abbrev>–<abbrev xmlns:xlink="http://www.w3.org/1999/xlink" xlink:title="anterior lateral eye" id="ABBRID0EP2AG" xlink:type="simple">ALE</abbrev> 0.06, <abbrev xmlns:xlink="http://www.w3.org/1999/xlink" xlink:title="anterior median eye" id="ABBRID0ET2AG" xlink:type="simple">AME</abbrev>–<abbrev xmlns:xlink="http://www.w3.org/1999/xlink" xlink:title="anterior median eye" id="ABBRID0EX2AG" xlink:type="simple">AME</abbrev> 0.09, <abbrev xmlns:xlink="http://www.w3.org/1999/xlink" xlink:title="anterior median eye" id="ABBRID0E22AG" xlink:type="simple">AME</abbrev> 0.13. <bold><italic>Sternum width/length</italic></bold>: 1.52/1.32.</p><p><bold><italic>Colour</italic></bold>: carapace yellowish, with brown radiating marks and marginal brown bands; ocular area yellowish; clypeus and sternum yellowish, with brown marks (Fig. <xref ref-type="fig" rid="F5">5E, F</xref>). Legs yellowish, but dark brown on patellae and whitish on distal parts of femora and tibiae, with darker rings on subproximal, submedian, and subdistal parts of femora and proximal, subproximal, submedian, and subdistal parts of tibiae. Opisthosoma yellowish, with dorsal and lateral spots (Fig. <xref ref-type="fig" rid="F5">5E, F</xref>).</p><p><bold><italic>Body</italic></bold>: as in Fig. <xref ref-type="fig" rid="F5">5E, F</xref>; ocular area elevated, each eye triad on top of laterally directed eye-stalks.</p><p><bold><italic>Chelicerae</italic></bold>: as in Fig. <xref ref-type="fig" rid="F5">5B</xref>, with pair of proximo-lateral apophyses (<abbrev xmlns:xlink="http://www.w3.org/1999/xlink" xlink:title="proximo-lateral apophysis" id="ABBRID0EH4AG" xlink:type="simple">pa</abbrev>), pair of distal apophyses (<abbrev xmlns:xlink="http://www.w3.org/1999/xlink" xlink:title="distal apophysis" id="ABBRID0EL4AG" xlink:type="simple">da</abbrev>) with two teeth each, and pair of frontal apophyses (<abbrev xmlns:xlink="http://www.w3.org/1999/xlink" xlink:title="frontal apophysis" id="ABBRID0EP4AG" xlink:type="simple">fa</abbrev>).</p><p><bold><italic>Palp</italic></bold>: as in Fig. <xref ref-type="fig" rid="F4">4A, B</xref>; trochanter with short (2× longer than wide), retrolatero-proximally strongly bulged ventral apophysis (<abbrev xmlns:xlink="http://www.w3.org/1999/xlink" xlink:title="ventral apophysis" id="ABBRID0E54AG" xlink:type="simple">va</abbrev>); femur with retrolatero-proximal apophysis (<abbrev xmlns:xlink="http://www.w3.org/1999/xlink" xlink:title="retrolatero-proximal apophysis" id="ABBRID0EC5AG" xlink:type="simple">rpa</abbrev>) and distinct ventral protrusion (<abbrev xmlns:xlink="http://www.w3.org/1999/xlink" xlink:title="ventral protrusion" id="ABBRID0EG5AG" xlink:type="simple">vp</abbrev>); tibia with prolatero-ventral protrusion (<abbrev xmlns:xlink="http://www.w3.org/1999/xlink" xlink:title="prolatero-ventral protrusion" id="ABBRID0EK5AG" xlink:type="simple">pvp</abbrev>). Procursus (<abbrev xmlns:xlink="http://www.w3.org/1999/xlink" xlink:title="procursus" id="ABBRID0EO5AG" xlink:type="simple">pr</abbrev>) simple proximally, but complex distally, with raised prolatero-subdistal edge bearing distal membranous process (<abbrev xmlns:xlink="http://www.w3.org/1999/xlink" xlink:title="distal process" id="ABBRID0ES5AG" xlink:type="simple">dp</abbrev>) and sclerotized dorso-subdistal apophysis (<abbrev xmlns:xlink="http://www.w3.org/1999/xlink" xlink:title="dorso-subdistal apophysis" id="ABBRID0EW5AG" xlink:type="simple">dsa</abbrev>), retrolatero-distal membranous process (<abbrev xmlns:xlink="http://www.w3.org/1999/xlink" xlink:title="retrolatero-distal process" id="ABBRID0E15AG" xlink:type="simple">rdp</abbrev>), and two strong and one slender dorsal spines (<abbrev xmlns:xlink="http://www.w3.org/1999/xlink" xlink:title="dorsal spines" id="ABBRID0E55AG" xlink:type="simple">ds</abbrev>). Bulb: uncus (u) latero-medially contracted, with proximal apophysis (<abbrev xmlns:xlink="http://www.w3.org/1999/xlink" xlink:title="proximal apophysis" id="ABBRID0EC6AG" xlink:type="simple">pra</abbrev>, visible in Fig. <xref ref-type="fig" rid="F6">6B</xref>) and distally scaly edge; appendix (a) curved, with distal scales and angular median branch (<abbrev xmlns:xlink="http://www.w3.org/1999/xlink" xlink:title="median branch" id="ABBRID0EK6AG" xlink:type="simple">mb</abbrev>); embolus (e) weakly sclerotized, with transparent distal projections (Figs <xref ref-type="fig" rid="F5">5A</xref>, <xref ref-type="fig" rid="F6">6B</xref>).</p><fig id="F6" position="float" orientation="portrait"><object-id xmlns:xlink="http://www.w3.org/1999/xlink" content-type="doi" xlink:type="simple">10.3897/zookeys.1264.175373.figure6</object-id><object-id xmlns:xlink="http://www.w3.org/1999/xlink" content-type="arpha" xlink:type="simple">4FBFDDD2-46CC-5EBE-BF13-AEED83A6C98B</object-id><label>Figure 6.</label><caption><p>Bulbal apophyses, retrolatero-ventral views. A. <italic><tp:taxon-name><tp:taxon-name-part taxon-name-part-type="genus" reg="Pholcus">Pholcus</tp:taxon-name-part> <tp:taxon-name-part taxon-name-part-type="species" reg="jiuzhai">jiuzhai</tp:taxon-name-part></tp:taxon-name></italic> sp. nov.; B. <italic><tp:taxon-name><tp:taxon-name-part taxon-name-part-type="genus" reg="Pholcus">P.</tp:taxon-name-part> <tp:taxon-name-part taxon-name-part-type="species" reg="pingwu">pingwu</tp:taxon-name-part></tp:taxon-name></italic> sp. nov. Scale bars: 0.10 mm (A); 0.20 mm (B).</p></caption><graphic xmlns:xlink="http://www.w3.org/1999/xlink" xlink:href="zookeys-1264-037_article-175373__-g006.jpg" position="float" orientation="portrait" xlink:type="simple" id="oo_1490518.jpg"><uri content-type="original_file" xlink:type="simple">https://binary.pensoft.net/fig/1490518</uri></graphic></fig><p><bold><italic>Legs</italic></bold>: retrolateral trichobothrium on tibia I situated at 3% proximally; legs with short vertical setae on tibiae, metatarsi, and tarsi; tarsus I with 39 distinct pseudosegments.</p><p><bold>Female</bold> (<bold><italic>paratype</italic></bold>, <abbrev xmlns:xlink="http://www.w3.org/1999/xlink" content-type="institution" xlink:title="College of Life Science, Shenyang Normal University" id="ABBRID0EHBBG" xlink:type="simple">SYNU</abbrev>-Ar00520): similar to male, habitus as in Fig. <xref ref-type="fig" rid="F5">5G, H</xref>. Total length 5.70 (6.00 with clypeus), carapace 1.50 long, 1.83 wide, opisthosoma 4.20 long, 2.03 wide; <bold><italic>tibia I</italic></bold>: 10.83; tibia I <abbrev xmlns:xlink="http://www.w3.org/1999/xlink" xlink:title="length/diameter ratio" id="ABBRID0ETBBG" xlink:type="simple">L/d</abbrev>: 68. <bold><italic>Eye interdistances and diameters</italic></bold>: <abbrev xmlns:xlink="http://www.w3.org/1999/xlink" xlink:title="posterior median eye" id="ABBRID0E1BBG" xlink:type="simple">PME</abbrev>–<abbrev xmlns:xlink="http://www.w3.org/1999/xlink" xlink:title="posterior median eye" id="ABBRID0E5BBG" xlink:type="simple">PME</abbrev> 0.21, <abbrev xmlns:xlink="http://www.w3.org/1999/xlink" xlink:title="posterior median eye" id="ABBRID0ECCBG" xlink:type="simple">PME</abbrev> 0.17, <abbrev xmlns:xlink="http://www.w3.org/1999/xlink" xlink:title="posterior median eye" id="ABBRID0EGCBG" xlink:type="simple">PME</abbrev>–<abbrev xmlns:xlink="http://www.w3.org/1999/xlink" xlink:title="anterior lateral eye" id="ABBRID0EKCBG" xlink:type="simple">ALE</abbrev> 0.07, <abbrev xmlns:xlink="http://www.w3.org/1999/xlink" xlink:title="anterior median eye" id="ABBRID0EOCBG" xlink:type="simple">AME</abbrev>–<abbrev xmlns:xlink="http://www.w3.org/1999/xlink" xlink:title="anterior median eye" id="ABBRID0ESCBG" xlink:type="simple">AME</abbrev> 0.08, <abbrev xmlns:xlink="http://www.w3.org/1999/xlink" xlink:title="anterior median eye" id="ABBRID0EWCBG" xlink:type="simple">AME</abbrev> 0.10. <bold><italic>Sternum width/length</italic></bold>: 1.19/0.85. Ocular area with lateral brown bands. <bold><italic>Epigyne</italic></bold> (Fig. <xref ref-type="fig" rid="F5">5C</xref>) nearly triangular, strongly sclerotized, with knob (<abbrev xmlns:xlink="http://www.w3.org/1999/xlink" xlink:title="knob" id="ABBRID0EEDBG" xlink:type="simple">kn</abbrev>). <bold><italic>Vulva</italic></bold> (Fig. <xref ref-type="fig" rid="F5">5D</xref>) with laterally strongly curved anterior arch (<abbrev xmlns:xlink="http://www.w3.org/1999/xlink" xlink:title="anterior arch" id="ABBRID0EPDBG" xlink:type="simple">aa</abbrev>) and pair of elliptic pore plates (<abbrev xmlns:xlink="http://www.w3.org/1999/xlink" xlink:title="pore plate" id="ABBRID0ETDBG" xlink:type="simple">pp</abbrev>).</p></tp:treatment-sec><tp:treatment-sec sec-type="variation" id="SECID0EXDBG"><title>Variation.</title><p>Tibia I in five male paratypes (<abbrev xmlns:xlink="http://www.w3.org/1999/xlink" content-type="institution" xlink:title="College of Life Science, Shenyang Normal University" id="ABBRID0E4DBG" xlink:type="simple">SYNU</abbrev>-Ar00515–519): 12.37–15.96. Tibia I in the other three female paratypes (<abbrev xmlns:xlink="http://www.w3.org/1999/xlink" content-type="institution" xlink:title="College of Life Science, Shenyang Normal University" id="ABBRID0ECEBG" xlink:type="simple">SYNU</abbrev>-Ar00521–523): 9.62, 10.06, 10.19.</p></tp:treatment-sec><tp:treatment-sec sec-type="habitat" id="SECID0EHEBG"><title>Habitat.</title><p>Underside of overhang on rocky cliffs in mountainous area.</p></tp:treatment-sec><tp:treatment-sec sec-type="distribution" id="SECID0EMEBG"><title>Distribution.</title><p>Known only from the type locality (Fig. <xref ref-type="fig" rid="F1">1</xref>).</p></tp:treatment-sec><tp:treatment-sec><!--Section generated to contain objects referenced in tp:taxon-treatment.--><fig id="F1" position="float" orientation="portrait"><object-id xmlns:xlink="http://www.w3.org/1999/xlink" content-type="doi" xlink:type="simple">10.3897/zookeys.1264.175373.figure1</object-id><object-id xmlns:xlink="http://www.w3.org/1999/xlink" content-type="arpha" xlink:type="simple">CBB5AC4A-5FD7-5654-A400-E3B5EF999AE5</object-id><label>Figure 1.</label><caption><p>Distribution records of the <italic><tp:taxon-name><tp:taxon-name-part taxon-name-part-type="genus" reg="Pholcus">Pholcus</tp:taxon-name-part></tp:taxon-name></italic> spiders from eastern Sichuan. The <italic>bidentatus</italic> group: 1. <italic><tp:taxon-name><tp:taxon-name-part taxon-name-part-type="genus" reg="Pholcus">P.</tp:taxon-name-part> <tp:taxon-name-part taxon-name-part-type="species" reg="bidentatus">bidentatus</tp:taxon-name-part></tp:taxon-name></italic>; 2. <italic><tp:taxon-name><tp:taxon-name-part taxon-name-part-type="genus" reg="Pholcus">P.</tp:taxon-name-part> <tp:taxon-name-part taxon-name-part-type="species" reg="kimi">kimi</tp:taxon-name-part></tp:taxon-name></italic>; the <italic>crypticolens</italic> group: 3. <italic><tp:taxon-name><tp:taxon-name-part taxon-name-part-type="genus" reg="Pholcus">P.</tp:taxon-name-part> <tp:taxon-name-part taxon-name-part-type="species" reg="aba">aba</tp:taxon-name-part></tp:taxon-name></italic>; 4. <italic><tp:taxon-name><tp:taxon-name-part taxon-name-part-type="genus" reg="Pholcus">P.</tp:taxon-name-part> <tp:taxon-name-part taxon-name-part-type="species" reg="chang">chang</tp:taxon-name-part></tp:taxon-name></italic>; 5. <italic><tp:taxon-name><tp:taxon-name-part taxon-name-part-type="genus" reg="Pholcus">P.</tp:taxon-name-part> <tp:taxon-name-part taxon-name-part-type="species" reg="ganziensis">ganziensis</tp:taxon-name-part></tp:taxon-name></italic>; 6. <italic><tp:taxon-name><tp:taxon-name-part taxon-name-part-type="genus" reg="Pholcus">P.</tp:taxon-name-part> <tp:taxon-name-part taxon-name-part-type="species" reg="jiuzhai">jiuzhai</tp:taxon-name-part></tp:taxon-name></italic> sp. nov.; 7. <italic><tp:taxon-name><tp:taxon-name-part taxon-name-part-type="genus" reg="Pholcus">P.</tp:taxon-name-part> <tp:taxon-name-part taxon-name-part-type="species" reg="manueli">manueli</tp:taxon-name-part></tp:taxon-name></italic>; 8. <italic><tp:taxon-name><tp:taxon-name-part taxon-name-part-type="genus" reg="Pholcus">P.</tp:taxon-name-part> <tp:taxon-name-part taxon-name-part-type="species" reg="spilis">spilis</tp:taxon-name-part></tp:taxon-name></italic>; 9. <italic><tp:taxon-name><tp:taxon-name-part taxon-name-part-type="genus" reg="Pholcus">P.</tp:taxon-name-part> <tp:taxon-name-part taxon-name-part-type="species" reg="wenchuan">wenchuan</tp:taxon-name-part></tp:taxon-name></italic>; the <italic>yichengicus</italic> group: 10. <italic><tp:taxon-name><tp:taxon-name-part taxon-name-part-type="genus" reg="Pholcus">P.</tp:taxon-name-part> <tp:taxon-name-part taxon-name-part-type="species" reg="jiulong">jiulong</tp:taxon-name-part></tp:taxon-name></italic>; 11. <italic><tp:taxon-name><tp:taxon-name-part taxon-name-part-type="genus" reg="Pholcus">P.</tp:taxon-name-part> <tp:taxon-name-part taxon-name-part-type="species" reg="kangding">kangding</tp:taxon-name-part></tp:taxon-name></italic>; 12. <italic><tp:taxon-name><tp:taxon-name-part taxon-name-part-type="genus" reg="Pholcus">P.</tp:taxon-name-part> <tp:taxon-name-part taxon-name-part-type="species" reg="kunming">kunming</tp:taxon-name-part></tp:taxon-name></italic>; 13. <italic><tp:taxon-name><tp:taxon-name-part taxon-name-part-type="genus" reg="Pholcus">P.</tp:taxon-name-part> <tp:taxon-name-part taxon-name-part-type="species" reg="luding">luding</tp:taxon-name-part></tp:taxon-name></italic>; 14. <italic><tp:taxon-name><tp:taxon-name-part taxon-name-part-type="genus" reg="Pholcus">P.</tp:taxon-name-part> <tp:taxon-name-part taxon-name-part-type="species" reg="mengding">mengding</tp:taxon-name-part></tp:taxon-name></italic>; 15. <italic><tp:taxon-name><tp:taxon-name-part taxon-name-part-type="genus" reg="Pholcus">P.</tp:taxon-name-part> <tp:taxon-name-part taxon-name-part-type="species" reg="miyi">miyi</tp:taxon-name-part></tp:taxon-name></italic>; 16. <italic><tp:taxon-name><tp:taxon-name-part taxon-name-part-type="genus" reg="Pholcus">P.</tp:taxon-name-part> <tp:taxon-name-part taxon-name-part-type="species" reg="pingwu">pingwu</tp:taxon-name-part></tp:taxon-name></italic> sp. nov.; 17. <italic><tp:taxon-name><tp:taxon-name-part taxon-name-part-type="genus" reg="Pholcus">P.</tp:taxon-name-part> <tp:taxon-name-part taxon-name-part-type="species" reg="qingchengensis">qingchengensis</tp:taxon-name-part></tp:taxon-name></italic>; 18. <italic><tp:taxon-name><tp:taxon-name-part taxon-name-part-type="genus" reg="Pholcus">P.</tp:taxon-name-part> <tp:taxon-name-part taxon-name-part-type="species" reg="qinghaiensis">qinghaiensis</tp:taxon-name-part></tp:taxon-name></italic>; 19. <italic><tp:taxon-name><tp:taxon-name-part taxon-name-part-type="genus" reg="Pholcus">P.</tp:taxon-name-part> <tp:taxon-name-part taxon-name-part-type="species" reg="taibaiensis">taibaiensis</tp:taxon-name-part></tp:taxon-name></italic>; 20. <italic><tp:taxon-name><tp:taxon-name-part taxon-name-part-type="genus" reg="Pholcus">P.</tp:taxon-name-part> <tp:taxon-name-part taxon-name-part-type="species" reg="yaan">yaan</tp:taxon-name-part></tp:taxon-name></italic>; 21. <italic><tp:taxon-name><tp:taxon-name-part taxon-name-part-type="genus" reg="Pholcus">P.</tp:taxon-name-part> <tp:taxon-name-part taxon-name-part-type="species" reg="zhangae">zhangae</tp:taxon-name-part></tp:taxon-name></italic>. Blue and red circles represent previously recorded species and new species, respectively.</p></caption><graphic xmlns:xlink="http://www.w3.org/1999/xlink" xlink:href="zookeys-1264-037_article-175373__-g001.jpg" position="float" orientation="portrait" xlink:type="simple" id="oo_1490513.jpg"><uri content-type="original_file" xlink:type="simple">https://binary.pensoft.net/fig/1490513</uri></graphic></fig></tp:treatment-sec><ref-list><ref id="B20"><mixed-citation xmlns:xlink="http://www.w3.org/1999/xlink" xlink:type="simple"><person-group><name name-style="western"><surname>Zhang</surname><given-names>F</given-names></name><name name-style="western"><surname>Zhu</surname><given-names>M</given-names></name></person-group> (<year>2009</year>) <article-title>A review of the genus <italic><tp:taxon-name><tp:taxon-name-part taxon-name-part-type="genus">Pholcus</tp:taxon-name-part></tp:taxon-name></italic> (<tp:taxon-name><tp:taxon-name-part taxon-name-part-type="order">Araneae</tp:taxon-name-part></tp:taxon-name>: <tp:taxon-name><tp:taxon-name-part taxon-name-part-type="family">Pholcidae</tp:taxon-name-part></tp:taxon-name>) from China.</article-title><source>Zootaxa</source><volume>2037</volume>(<issue>1</issue>): <fpage>1</fpage>–<lpage>114</lpage>. <ext-link xlink:href="10.11646/zootaxa.2037.1.1" ext-link-type="doi" xlink:type="simple">https://doi.org/10.11646/zootaxa.2037.1.1</ext-link></mixed-citation></ref><ref id="B16"><mixed-citation xmlns:xlink="http://www.w3.org/1999/xlink" xlink:type="simple"><person-group><name name-style="western"><surname>Yao</surname><given-names>Z</given-names></name><name name-style="western"><surname>Li</surname><given-names>S</given-names></name></person-group> (<year>2012</year>) <article-title>New species of the spider genus <italic><tp:taxon-name><tp:taxon-name-part taxon-name-part-type="genus">Pholcus</tp:taxon-name-part></tp:taxon-name></italic> (<tp:taxon-name><tp:taxon-name-part taxon-name-part-type="order">Araneae</tp:taxon-name-part></tp:taxon-name>: <tp:taxon-name><tp:taxon-name-part taxon-name-part-type="family">Pholcidae</tp:taxon-name-part></tp:taxon-name>) from China.</article-title><source>Zootaxa</source><volume>3289</volume>(<issue>1</issue>): <fpage>1</fpage>–<lpage>271</lpage>. <ext-link xlink:href="10.11646/zootaxa.3289.1.1" ext-link-type="doi" xlink:type="simple">https://doi.org/10.11646/zootaxa.3289.1.1</ext-link></mixed-citation></ref></ref-list></tp:taxon-treatment>
